# Supplementary material for: Mitochondrial Phylogenomics Suggests Complex Evolutionary Pattern of Pronotal Foliaceous Mimicry in Hierodulinae (Mantodea: Mantidae), with Description of a New Species of Rhombodera Burmeister, 1838 from China
Source: Insects. 2022 Aug 9;13(8):715. doi: 10.3390/insects13080715 (PMC9409270; doi:10.3390/insects13080715)
Supplement: Supplementary file 1 [file insects-13-00715-s001.zip]

Archive with 1 entries (1 files):
- insects-1823606-supplementary.pdf
